# Supplementary material for: Mitochondrial trifunctional protein deficiency caused by a deep intronic deletion leading to aberrant splicing
Source: JIMD Rep. 2024 Dec 16;66(1):e12459. doi: 10.1002/jmd2.12459 (PMC11667764; doi:10.1002/jmd2.12459)
Supplement: Supplementary file 3 — Data S1. Supporting Information. [file JMD2-66-e12459-s001.xlsx]

## Sheet: UDN Member List
		Members of the Undiagnosed Diseases Network (Version: 5.8.2024)
		Full Name	Affiliation	Email
		Aaron Quinlan	University of Utah	aquinlan@genetics.utah.edu
		Adeline Vanderver	CHOP	vandervera@chop.edu
		Adriana Rebelo	Miami	arebelo@med.miami.edu
		Aimee Allworth	PNW	allwoa@uw.edu
		Alan H. Beggs	Harvard	beggs@enders.tch.harvard.edu
		Alden Huang	UCLA	AYHuang@mednet.ucla.edu
		Alex Paul	WUSTL Clinical	alex.paul@wustl.edu
		Ali Al-Beshri	UAB	asabeshri@uabmc.edu
		Allyn McConkie-Rosell	Duke	allyn.mcconkie@duke.edu
		Alyssa A. Tran	BCM Clinical	alyssat@bcm.edu
		Andrea Gropman	NIH UDP	agropman@childrensnational.org
		Andrew B. Crouse	UAB DMCC	acrouse@uab.edu
		Andrew Stergachis	PNW	absterga@uw.edu
		Anita Beck	PNW	aebeck@uw.edu
		Anna Hurst	UAB	acehurst@uab.edu
		Anna Raper	CHOP/UPenn	rapera@pennmedicine.upenn.edu
		Anne Hing	PNW	anne.hing@seattlechildrens.org
		Arjun Tarakad	BCM Clinical	tarakad@bcm.edu
		Ashley Andrews	University of Utah	ashley.andrews@hsc.utah.edu
		Ashley McMinn	Vanderbilt	ashley.mcminn@vumc.org
		Ashok Balasubramanyam	BCM Clinical	ashokb@bcm.edu
		AudreyStephannie C. Maghiro	Harvard DMCC	audreystephannie_maghiro@hms.harvard.edu
		Barbara N. Pusey Swerdzewski	NIH UDP	barbara.pusey@nih.gov
		Ben Afzali	NIH UDP, NHGRI	ben.afzali@nih.gov
		Ben Solomon	NIH UDP, NHGRI	solomonb@mail.nih.gov
		Beth A. Martin	Stanford	martinb@stanford.edu
		Breanna Mitchell	Mayo Clinic	Mitchell.Breanna@mayo.edu
		Brendan C. Lanpher	Mayo Clinic	lanpher.brendan@mayo.edu
		Brendan H. Lee	BCM Clinical	blee@bcm.edu
		Brent L. Fogel	UCLA	bfogel@ucla.edu
		Brian Corner	Vanderbilt	brian.corner@vumc.org
		Bruce Korf	UAB	bkorf@uab.uabmc.edu
		Calum A. MacRae	Harvard	camacrae@bics.bwh.harvard.edu
		Camilo Toro	NIH UDP	toroc@mail.nih.gov
		Cara Skraban	CHOP	skrabanc@chop.edu
		Carlos A. Bacino	BCM Clinical	cbacino@bcm.edu
		Carson A. Smith	Miami	carsonsmith@med.miami.edu
		Cecilia Esteves	Harvard DMCC	cecilia_esteves@hms.harvard.edu
		Changrui Xiao	UCI/CHOC	changrx@hs.uci.edu
		Chloe M. Reuter	Stanford	creuter@stanfordhealthcare.org
		Christina Lam	PNW	ctlam2@uw.edu
		Christine M. Eng	BCM Sequencing	ceng@bcm.edu
		Claire Henchcliffe	UCI/CHOC	chenchcl@hs.uci.edu
		Colleen E. Wahl	NIH UDP	colleen.wahl@nih.gov
		Corrine K. Welt	University of Utah	cwelt@u2m2.utah.edu
		Cynthia J. Tifft	NIH UDP, NHGRI	ctifft@nih.gov
		Dana Kiley	WUSTL Clinical	dana.kiley@wustl.edu
		Daniel Doherty	PNW	ddoher@uw.edu
		Daniel J. Rader	CHOP/UPenn	rader@pennmedicine.upenn.edu
		Daniel Wegner	WUSTL Clinical	danieljwegner@wustl.edu
		Danny Miller	PNW	Danny.Miller@seattlechildrens.org
		Daryl A. Scott	BCM Clinical	dscott@bcm.edu
		Dave Viskochil	University of Utah	dave.viskochil@hsc.utah.edu
		David A. Sweetser	Harvard	dsweetser@partners.org
		David R. Adams	NIH UDP, NHGRI	david.adams@nih.gov
		Dawn Earl	PNW	dawn.earl@seattlechildrens.org
		Deborah Barbouth	Miami	dbarbouth@miami.edu
		Deborah Krakow	UCLA	dkrakow@mednet.ucla.edu
		Deepak A. Rao	Harvard	darao@bwh.harvard.edu
		Devin Oglesbee	Mayo Clinic	oglesbee.devin@mayo.edu
		Devon Bonner	Stanford	devonbonner@stanfordhealthcare.org
		Donna Novacic	NIH UDP	donna.novacic@nih.gov
		Dustin Baldridge	WUSTL MOSC	dbaldri@wustl.edu
		Edward Behrens	CHOP	behrens@chop.edu
		Edwin K. Silverman	Harvard	ed.silverman@channing.harvard.edu
		Elaine Seto	BCM Clinical	esseto@bcm.edu
		Elijah Kravets	Stanford	ekravets@stanford.edu
		Elizabeth A. Burke	NIH UDP, NHGRI	elizabeth.burke2@nih.gov
		Elizabeth Blue	PNW	em27@uw.edu
		Elizabeth L. Fieg	Harvard	efieg@bwh.harvard.edu
		Elizabeth Rosenthal	PNW	erosen@uw.edu
		Ellen F. Macnamara	NIH UDP	ellen.macnamara@nih.gov
		Elsa Balton	PNW	ebalton@medicine.washington.edu
		Emilie D. Douine	UCLA	edouine@mednet.ucla.edu
		Emily Glanton	Harvard DMCC	Emily_Glanton@hms.harvard.edu
		Emily Shelkowitz	PNW
		Eric Allenspach	PNW	eric.allenspach@seattlechildrens.org
		Eric Klee	Mayo Clinic	klee.eric@mayo.edu
		Eric Vilain	UCI/CHOC	evilain@hs.uci.edu
		Erin Baldwin	University of Utah	erin.baldwin@hsc.utah.edu
		Erin McRoy	WUSTL Clinical	e.hediger@wustl.edu
		Esteban C. Dell'Angelica	UCLA	edellangelica@mednet.ucla.edu
		Euan A. Ashley	Stanford DMCC	Euan@stanford.edu
		F. Sessions Cole	WUSTL DMCC	fcole@wustl.edu
		Filippo Pinto e Vairo	Mayo Clinic	vairo.filippo@mayo.edu
		Frances High	Harvard	fhigh@partners.org
		Francis Rossignol	NIH UDP, NHGRI	francis.rossignol@nih.gov
		Fuki M. Hisama	PNW	fmh2@uw.edu
		Gabor Marth	University of Utah DMCC	gmarth@genetics.utah.edu
		Gail P. Jarvik	PNW	pair@uw.edu
		Gary D. Clark	BCM Clinical	gdclark@texaschildrens.org
		George Carvalho	UCLA	GCarvalhoNeto@mednet.ucla.edu
		Gerard T. Berry	Harvard	gerard.berry@childrens.harvard.edu
		Ghayda Mirzaa	PNW	gmirzaa@uw.edu
		Gill Bejerano	Stanford	bejerano@stanford.edu
		Giorgio Sirugo	CHOP/UPenn	Giorgio.Sirugo@pennmedicine.upenn.edu
		Gonench Kilich	CHOP	kilichg@chop.edu
		Guney Bademci	Miami	g.bademci@miami.edu
		Heidi Wood	NIH UDP, NHGRI	heidi.wood@nih.gov
		Herman Taylor	Morehouse DMCC	htaylor@msm.edu
		Holly K. Tabor	Stanford	hktabor@stanford.edu
		Hongzheng Dai	BCM Clinical	Hongzheng.Dai@bcm.edu
		Hsiao-Tuan Chao	BCM Clinical	hc140077@bcm.edu
		Hugo J. Bellen	BCM MOSC	hbellen@bcm.edu
		Ian Glass	PNW	ianglass@uw.edu
		Ian R. Lanza	Mayo Clinic	lanza.ian@mayo.edu
		Ingrid A. Holm	Harvard	ingrid.holm@childrens.harvard.edu
		Isaac S. Kohane	Harvard DMCC	isaac_kohane@hms.harvard.edu
		Ivan Chinn	BCM Clinical	Ivan.Chinn@bcm.edu
		J. Carl Pallais	Harvard	Juan.Pallais@mgh.harvard.edu
		Jacinda B. Sampson	Stanford	jacindas@stanford.edu
		James P. Orengo	BCM Clinical	james.orengo@bcm.edu
		Jason Hom	Stanford	jasonhom@stanford.edu
		Jennefer N. Kohler	Stanford	jkohler@stanfordhealthcare.org
		Jennifer E. Posey	BCM Clinical	Jennifer.Posey@bcm.edu
		Jennifer Wambach	WUSTL Clinical	wambachj@wustl.edu
		Jessica Douglas	Harvard	Jessica.Douglas@childrens.harvard.edu
		Jiayu Fu	NIH UDP, NHGRI	fuj6@mail.nih.gov
		Jill A. Rosenfeld	BCM Clinical	mokry@bcm.edu
		Jimann Shin	WUSTL MOSC	shinji@wustl.edu
		Jimmy Bennett	PNW	jtbenn@uw.edu
		Joan M. Stoler	Harvard	joan.stoler@childrens.harvard.edu
		Joanna M. Gonzalez	Miami	jmg442@miami.edu
		John A. Phillips III	Vanderbilt	John.a.phillips@vumc.org
		John Carey	University of Utah	john.carey@hsc.utah.edu
		John J. Mulvihill	NIH UDP	johmulvihill@gmail.com
		Joie Davis	NIH UDP, NHGRI	jdavis@niaid.nih.gov
		Jonathan A. Bernstein	Stanford	Jon.Bernstein@stanford.edu
		Jordan Whitlock	UAB DMCC	jbarham3@uab.edu
		Jose Abdenur	UCI/CHOC	JAbdenur@choc.org
		Joseph Loscalzo	Harvard	jloscalzo@partners.org
		Joy D. Cogan	Vanderbilt	joy.cogan@vumc.org
		Julian A. Martínez-Agosto	UCLA	julianmartinez@mednet.ucla.edu
		Justin Alvey	University of Utah	justin.alvey@hsc.utah.edu
		Kahlen Darr	Mayo Clinic	Darr.Kahlen@mayo.edu
		Kaitlin Callaway	UAB	kcallaway@uabmc.edu
		Kathleen A. Leppig	PNW	leppig@uw.edu
		Kathleen Sullivan	CHOP	sullivank@chop.edu
		Kathy Sisco	WUSTL Clinical	siscok@wustl.edu
		Kathyrn Singh	UCI/CHOC	kesingh@hs.uci.edu
		Katrina Dipple	PNW	katrina.dipple@seattlechildrens.org
		Kelly Hassey	CHOP	hasseyk@chop.edu
		Kelly Schoch	Duke	kelly.schoch@duke.edu
		Kevin S. Smith	Stanford	kssmith@stanford.edu
		Kim Worley	BCM Clinical	kworley@bcm.edu
		Kimberly Ezell	Vanderbilt	kimberly.ezell@vumc.org
		Kimberly LeBlanc	Harvard DMCC	kimberly_leblanc@hms.harvard.edu
		Kumarie Latchman	Miami	kxl604@med.miami.edu
		Lance H. Rodan	Harvard	lance.rodan@childrens.harvard.edu
		Laura Pace	University of Utah	laura.pace@hsc.utah.edu
		Laurel A. Cobban	Harvard	lcobban@bwh.harvard.edu
		Lauren C. Briere	Harvard	lbriere@partners.org
		Leoyklang Petcharet	NIH UDP, NHGRI	petcharat.leoyklang@nih.gov
		LéShon Peart	Miami	L.peart@med.miami.edu
		Lilianna Solnica-Krezel	WUSTL MOSC	solnical@wustl.edu
		Lindsay C. Burrage	BCM Clinical	burrage@bcm.edu
		Lindsay Mulvihill	Mayo Clinic	mulvihill.lindsay@mayo.edu
		Lisa Schimmenti	Mayo Clinic	Schimmenti.Lisa@mayo.edu
		Lisa T. Emrick	BCM Clinical	emrick@bcm.edu
		Lorenzo Botto	University of Utah	lorenzo.botto@hsc.utah.edu
		Lorraine Potocki	BCM Clinical	lpotocki@bcm.edu
		Lynette Rives	Vanderbilt	lynette.c.rives@vumc.org
		Lynne A. Wolfe	NIH UDP, NHGRI	lynne.wolfe@nih.gov
		Manish J. Butte	UCLA	mbutte@mednet.ucla.edu
		Margaret Delgado	NIH UDP, NHGRI	margaret.delgado@nih.gov
		Maria T. Acosta	NIH UDP	acostam@nhgri.nih.gov
		Marie Morimoto	NIH UDP, NHGRI	marie.morimoto@nih.gov
		Mariko Nakano-Okuno	UAB DMCC	marikonk@uab.edu
		Mark Wener	PNW	wener@uw.edu
		Marla Sabaii	NIH UDP, NHGRI	marla.sabaii@nih.gov
		Martha Horike-Pyne	PNW	mpyne@medicine.washington.edu
		Martin G. Martin	UCLA	mmartin@mednet.ucla.edu
		Martin Rodriguez	UAB	rodriguez@uabmc.edu
		Matthew Coggins	Harvard	mcoggins@bwh.harvard.edu
		Matthew Might	UAB DMCC	might@uab.edu
		Matthew T. Wheeler	Stanford	wheelerm@stanford.edu
		Maura Ruzhnikov	Stanford	ruzhnikov@stanford.edu
		MayChristine V. Malicdan	NIH UDP, NHGRI	maychristine.malicdan@nih.gov
		Meghan C. Halley	Stanford	mhalley@stanford.edu
		Melissa Walker	Harvard	walker.melissa@mgh.harvard.edu
		Michael Bamshad	PNW	mbamshad@uw.edu
		Michael F. Wangler	BCM MOSC	mw147467@bcm.edu
		Miguel Almalvez	UCI/CHOC	malmalve@hs.uci.edu
		Mohamad Mikati	Duke	mohamad.mikati@duke.edu
		Monika Weisz Hubshman	BCM Clinical	hubshman@bcm.edu
		Monte Westerfield	UO MOSC	monte@uoneuro.uoregon.edu
		Mustafa Tekin	Miami	mtekin@miami.edu
		Naghmeh Dorrani	UCLA	ndorrani@mednet.ucla.edu
		Neil H. Parker	UCLA	nhparker@mednet.ucla.edu
		Neil Hanchard	NIH UDP, NHGRI	neil.hanchard@nih.gov
		Nicholas Borja	Miami	nborja@med.miami.edu
		Nicola Longo	University of Utah	nicola.longo@hsc.utah.edu
		Nicole M. Walley	Duke	nicole.walley@duke.edu
		Nina Movsesyan	UCI/CHOC	nmovsesyan@choc.org
		Nitsuh K. Dargie	PNW	nitsuhk@medicine.washington.edu
		Oguz Kanca	BCM MOSC	Oguz.Kanca@bcm.edu
		Orpa Jean-Marie	NIH UDP, NHGRI	orpa.jean-marie@nih.gov
		Page C. Goddard	Stanford	pgoddard@stanford.edu
		Paolo Moretti	University of Utah	paolo.moretti@hsc.utah.edu
		Patricia A. Ward	BCM Sequencing	pward@bcm.edu
		Patricia Dickson	WUSTL Clinical	pdickson@wustl.edu
		Paul G. Fisher	Stanford	pfisher@stanford.edu
		Pengfei Liu	BCM Sequencing	pliu@baylorgenetics.com
		Peter Byers	PNW	pbyers@uw.edu
		Pinar Bayrak-Toydemir	University of Utah/ARUP	pinar.bayrak-toydemir@arup.com
		Precilla D'Souza	NIH UDP	precilla.d'souza@nih.gov
		Queenie Tan	Mayo Clinic	Tan.KhoonGheeQueenie@mayo.edu
		Rachel A. Ungar	Stanford	raungar@stanford.edu
		Rachel Mahoney	Harvard DMCC	rachel_mahoney@hms.harvard.edu
		Ramakrishnan Rajagopalan	CHOP	rajagopalanr@chop.edu
		Raquel L. Alvarez	Stanford	raquela1@stanford.edu
		Rebecca C. Spillmann	Duke	rebecca.crimian@duke.edu
		Rebecca Ganetzky	CHOP	ganetzkyr@chop.edu
		Rebecca Overbury	University of Utah	rebecca.overbury@hsc.utah.edu
		Rebekah Barrick	UCI/CHOC	rebekah.barrick@choc.org
		Richard A. Lewis	BCM Clinical	rlewis@bcm.edu
		Richard L. Maas	Harvard	maas@genetics.med.harvard.edu
		Rizwan Hamid	Vanderbilt	rizwan.hamid@vumc.org
		Rong Mao	University of Utah/ARUP	rong.mao@aruplab.com
		Ronit Marom	BCM Clinical	ronit.marom@bcm.edu
		Rosario I. Corona	UCLA	rcoronadelafuente@mednet.ucla.edu
		Russell Butterfield	University of Utah	russell.butterfield@hsc.utah.edu
		Sam Sheppeard	PNW	samshep@uw.edu
		Sanaz Attaripour	UCI/CHOC	sattarip@hs.uci.edu
		Seema R. Lalani	BCM Clinical	seemal@bcm.edu
		Serena Neumann	Vanderbilt	serena.neumann@vumc.org
		Shamika Ketkar	BCM Clinical	ketkar@bcm.edu
		Shamil R. Sunyaev	Harvard DMCC	ssunyaev@hms.harvard.edu
		Shilpa N. Kobren	Harvard DMCC	Shilpa_Kobren@hms.harvard.edu
		Shinya Yamamoto	BCM MOSC	yamamoto@bcm.edu
		Shirley Sutton	Stanford	scsutton@stanford.edu
		Shruti Marwaha	Stanford	mshruti@stanford.edu
		Sirisak Chanprasert	PNW	sirisc@uw.edu
		Stanley F. Nelson	UCLA	snelson@ucla.edu
		Stephan Zuchner	Miami	szuchner@miami.edu
		Stephanie Bivona	Miami	sab355@miami.edu
		Stephen Pak	WUSTL MOSC	stephen.pak@email.wustl.edu
		Steven Boyden	University of Utah	steven.boyden@genetics.utah.edu
		Suman Jayadev	PNW	sumie@uw.edu
		Surendra Dasari	Mayo Clinic	dasari.surendra@mayo.edu
		Susan Korrick	Harvard	skorrick@bwh.harvard.edu
		Suzanne Sandmeyer	UCI/CHOC	sbsandme@hs.uci.edu
		Tahseen Mozaffar	UCI/CHOC	mozaffar@hs.uci.edu
		Tammi Skelton	UAB	tlskelton@uabmc.edu
		Tara Wenger	PNW	tara.wenger@seattlechildrens.org
		Terra R. Coakley	Stanford	tcoakley@stanford.edu
		Thomas Cassini	Vanderbilt	thomas.a.cassini@vumc.org
		Thomas J. Nicholas	University of Utah	thomas.nicholas@utah.edu
		Timothy Schedl	WUSTL MOSC	ts@wustl.edu
		Tiphanie P. Vogel	BCM Clinical	tiphanie.vogel@bcm.edu
		Vaidehi Jobanputra	Columbia	vj2004@cumc.columbia.edu
		Valerie V. Maduro	NIH UDP	vbraden@mail.nih.gov
		Vandana Shashi	Duke	vandana.shashi@duke.edu
		Virginia Sybert	PNW	flk01@uw.edu
		Vishnu Cuddapah	CHOP	cuddapahv@chop.edu
		Wendy Introne	NIH UDP, NHGRI	wintrone@nhgri.nih.gov
		Wendy Raskind	PNW	wendyrun@uw.edu
		Willa Thorson	Miami	wthorson@miami.edu
		William A. Gahl	NIH UDP, NHGRI	gahlw@mail.nih.gov
		William E. Byrd	UAB DMCC	webyrd@gmail.com
		William J. Craigen	BCM Clinical	wcraigen@bcm.edu
		Yan Huang	NIH UDP, NHGRI	yan.huang@nih.gov
		Yigit Karasozen	UCLA	Ykarasozen@mednet.ucla.edu
